# Supplementary material for: StackAge: an ensemble-based clock for precise quantification of biological age using multi-omics data
Source: Brief Bioinform. 2026 May 31;27(3):bbag271. doi: 10.1093/bib/bbag271 (PMC13222527; doi:10.1093/bib/bbag271)
Supplement: Supplementary_Material_bbag271 [file supplementary_material_bbag271.zip]

Archive with 2 entries (2 files):
- Supplemental_Figures_bbag271.docx
- Supplemental_Tables_bbag271.docx
